# Supplementary material for: An autophagy-related molecule reticulon 3 functions as a novel prognostic biomarker in hepatocellular carcinoma
Source: Genes Dis. 2025 Nov 8;13(5):101929. doi: 10.1016/j.gendis.2025.101929 (PMC13126270; doi:10.1016/j.gendis.2025.101929)
Supplement: Multimedia component 2 [file mmc2.xlsx]

## Sheet: SheetName
cancertype	symbol	gene_tag	fc	trend	pval	fdr	entrez
LIHC	ATG12	cg18908681_ATG12	-0.114952	Down	2.10175e-33	1.31828e-32	9140
LIHC	ATG16L1	ch.2.4702176R_ATG16L1	-0.00482778	Down	0.00663619	0.00723626	55054
LIHC	ATG4A	cg22917680_ATG4A	-0.0726738	Down	0.00270534	0.00305565	115201
LIHC	ATG4B	cg00764619_ATG4B	-0.0563601	Down	3.06167e-16	7.99259e-16	23192
LIHC	ATG7	cg21442998_ATG7	-0.0315725	Down	1.88209e-06	2.70845e-06	10533
LIHC	ATL3	cg26412374_ATL3	-0.0215483	Down	0.0241518	0.0247631	25923
LIHC	CDK5RAP3	cg17877566_CDK5RAP3	-0.0302507	Down	1.70649e-09	3.00791e-09	80279
LIHC	DNAJB1	cg07483523_DNAJB1	-0.0458646	Down	3.78108e-11	7.41037e-11	3337
LIHC	HSP90AA1	cg11789371_HSP90AA1	-0.181772	Down	2.571e-43	2.6804e-42	3320
LIHC	HSP90AB1	cg17580416_HSP90AB1	-0.186497	Down	6.99286e-45	7.86712e-44	3326
LIHC	HSPA1A	cg13838634_HSPA1A	-0.0873263	Down	1.25058e-09	2.22347e-09	3303
LIHC	HSPA8	cg05755017_HSPA8	-0.17023	Down	7.52715e-20	2.37543e-19	3312
LIHC	OPTN	cg13901752_OPTN	-0.00208608	Down	0.0222665	0.0229144	10133
LIHC	RTN3	cg15832662_RTN3	-0.112899	Down	5.67e-11	1.0984e-10	10313
LIHC	SQSTM1	cg22198907_SQSTM1	-0.13115	Down	1.60076e-22	5.82435e-22	8878
LIHC	ST13	cg17483590_ST13	-0.169446	Down	1.15318e-36	8.5148e-36	6767
LIHC	STIP1	cg15072405_STIP1	-0.0392854	Down	0.00011122	0.00014131	10963
LIHC	STUB1	cg07880741_STUB1	-0.0732343	Down	1.25297e-19	3.89959e-19	10273
LIHC	TEX264	cg19095143_TEX264	-0.0916024	Down	1.5926e-34	1.0626e-33	51368
LIHC	ULK1	cg08246632_ULK1	-0.111399	Down	4.94386e-32	2.90983e-31	8408
LIHC	WDR45	cg15898026_WDR45	-0.124938	Down	2.35527e-25	9.85702e-25	11152
LIHC	WIPI2	cg06112732_WIPI2	-0.0212176	Down	2.37161e-06	3.38794e-06	26100
LIHC	ATG10	cg24136586_ATG10	0.00974081	Up	3.15725e-12	6.58632e-12	83734
LIHC	ATG2A	cg20360148_ATG2A	0.00368581	Up	0.000398717	0.000484024	23130
LIHC	ATG2B	cg10196001_ATG2B	0.0472854	Up	0.0114415	0.0121787	55102
LIHC	ATG3	cg00785783_ATG3	0.00363787	Up	0.00239496	0.00272082	64422
LIHC	ATG4C	cg20595745_ATG4C	0.0342553	Up	5.33192e-28	2.55635e-27	84938
LIHC	ATG5	cg26178529_ATG5	0.00208176	Up	0.0137734	0.0145296	9474
LIHC	CALCOCO1	cg23903483_CALCOCO1	0.00172747	Up	0.026418	0.0269578	57658
LIHC	CALCOCO2	cg02753187_CALCOCO2	0.136107	Up	8.36511e-32	4.86873e-31	10241
LIHC	CCPG1	cg25189007_CCPG1	0.00286451	Up	0.0110967	0.0118251	9236
LIHC	GABARAPL1	cg22699500_GABARAPL1	0.00607397	Up	0.0289796	0.0294431	23710
LIHC	MAP1LC3A	cg15112783_MAP1LC3A	0.035926	Up	0.00345864	0.00386347	84557
LIHC	MAP1LC3C	cg18882407_MAP1LC3C	0.158796	Up	1.42512e-29	7.34683e-29	440738
LIHC	PIK3C3	cg19500192_PIK3C3	0.0207713	Up	5.53058e-21	1.84599e-20	5289
LIHC	PIK3R4	cg17207301_PIK3R4	0.0215504	Up	2.20194e-13	4.93071e-13	30849
LIHC	RETREG1	cg02729303_FAM134B	0.060765	Up	0.000162611	0.000203832	54463
LIHC	SEC62	cg23065793_SEC62	0.00449951	Up	0.00329708	0.00369024	7095
LIHC	STING1	cg16983159_TMEM173	0.0397818	Up	0.00051326	0.000616722	340061
LIHC	TOLLIP	cg06264922_TOLLIP	0.0409965	Up	0.000261923	0.000323059	54472
LIHC	TRIM13	cg14364729_TRIM13	0.0324729	Up	0.000137811	0.000173577	10206
LIHC	ULK2	cg04568592_ULK2	0.0969573	Up	2.79072e-15	6.91286e-15	9706
