# Supplementary material for: An autophagy-related molecule reticulon 3 functions as a novel prognostic biomarker in hepatocellular carcinoma
Source: Genes Dis. 2025 Nov 8;13(5):101929. doi: 10.1016/j.gendis.2025.101929 (PMC13126270; doi:10.1016/j.gendis.2025.101929)
Supplement: Multimedia component 3 [file mmc3.xlsx]

## Sheet: SheetName
cancertype	symbol	tag	sur_type	log_rank_p	cox_p	HR	higher_risk_of_death	entrez
LIHC	ATG10	cg24136586	OS	0.0085802	0.00922838	0.624401	Lower meth.	83734
LIHC	ATG10	cg24136586	PFS	0.032702	0.0334112	0.753867	Lower meth.	83734
LIHC	ATG10	cg24136586	DSS	0.0139422	0.0152764	0.568219	Lower meth.	83734
LIHC	ATG10	cg24136586	DFI	0.198795	0.200192	0.809076	Lower meth.	83734
LIHC	ATG12	cg18908681	OS	0.0700437	0.0712567	1.37607	Higher meth.	9140
LIHC	ATG12	cg18908681	PFS	0.392867	0.393913	1.1196	Higher meth.	9140
LIHC	ATG12	cg18908681	DSS	0.035767	0.0374589	1.6048	Higher meth.	9140
LIHC	ATG12	cg18908681	DFI	0.749096	0.750264	1.05414	Higher meth.	9140
LIHC	ATG16L1	ch.2.4702176R	OS	0.00207494	0.00234317	0.579534	Lower meth.	55054
LIHC	ATG16L1	ch.2.4702176R	PFS	0.0478642	0.0485613	0.769152	Lower meth.	55054
LIHC	ATG16L1	ch.2.4702176R	DSS	0.0011098	0.00141514	0.478883	Lower meth.	55054
LIHC	ATG16L1	ch.2.4702176R	DFI	0.050315	0.0514359	0.723712	Lower meth.	55054
LIHC	ATG2A	cg20360148	OS	0.145216	0.146376	0.775591	Lower meth.	23130
LIHC	ATG2A	cg20360148	PFS	0.194242	0.194727	0.842403	Lower meth.	23130
LIHC	ATG2A	cg20360148	DSS	0.0133315	0.0145884	0.570565	Lower meth.	23130
LIHC	ATG2A	cg20360148	DFI	0.229911	0.231004	0.820332	Lower meth.	23130
LIHC	ATG2B	cg10196001	OS	0.952618	0.953208	0.989789	Lower meth.	55102
LIHC	ATG2B	cg10196001	PFS	0.944213	0.943641	0.990661	Lower meth.	55102
LIHC	ATG2B	cg10196001	DSS	0.578786	0.579061	0.882863	Lower meth.	55102
LIHC	ATG2B	cg10196001	DFI	0.60178	0.601534	0.917193	Lower meth.	55102
LIHC	ATG3	cg00785783	OS	0.647937	0.648275	1.08413	Higher meth.	64422
LIHC	ATG3	cg00785783	PFS	0.913206	0.914558	0.985874	Lower meth.	64422
LIHC	ATG3	cg00785783	DSS	0.0344207	0.036092	1.61597	Higher meth.	64422
LIHC	ATG3	cg00785783	DFI	0.294449	0.29434	1.19062	Higher meth.	64422
LIHC	ATG4A	cg22917680	OS	0.0245626	0.025401	0.675482	Lower meth.	115201
LIHC	ATG4A	cg22917680	PFS	0.271867	0.271923	0.864702	Lower meth.	115201
LIHC	ATG4A	cg22917680	DSS	0.0291005	0.0306097	0.613443	Lower meth.	115201
LIHC	ATG4A	cg22917680	DFI	0.425869	0.426701	0.87673	Lower meth.	115201
LIHC	ATG4B	cg00764619	OS	0.961581	0.961556	1.00847	Higher meth.	23192
LIHC	ATG4B	cg00764619	PFS	0.264452	0.265142	1.15948	Higher meth.	23192
LIHC	ATG4B	cg00764619	DSS	0.502696	0.503736	0.860774	Lower meth.	23192
LIHC	ATG4B	cg00764619	DFI	0.256498	0.257337	1.20597	Higher meth.	23192
LIHC	ATG4C	cg20595745	OS	0.01446	0.0152244	0.649421	Lower meth.	84938
LIHC	ATG4C	cg20595745	PFS	0.3574	0.357762	0.885607	Lower meth.	84938
LIHC	ATG4C	cg20595745	DSS	0.0623989	0.0643051	0.656095	Lower meth.	84938
LIHC	ATG4C	cg20595745	DFI	0.697567	0.698759	0.937995	Lower meth.	84938
LIHC	ATG4D	cg04280677	OS	0.394937	0.395338	0.861065	Lower meth.	84971
LIHC	ATG4D	cg04280677	PFS	0.867415	0.869338	0.978508	Lower meth.	84971
LIHC	ATG4D	cg04280677	DSS	0.960075	0.960047	0.988804	Lower meth.	84971
LIHC	ATG4D	cg04280677	DFI	0.5169	0.516054	1.11344	Higher meth.	84971
LIHC	ATG5	cg26178529	OS	0.34966	0.35046	0.848576	Lower meth.	9474
LIHC	ATG5	cg26178529	PFS	0.258681	0.259318	0.861157	Lower meth.	9474
LIHC	ATG5	cg26178529	DSS	0.385498	0.386321	0.822959	Lower meth.	9474
LIHC	ATG5	cg26178529	DFI	0.0983974	0.0994385	0.760702	Lower meth.	9474
LIHC	ATG7	cg21442998	OS	0.20341	0.204048	0.798257	Lower meth.	10533
LIHC	ATG7	cg21442998	PFS	0.836025	0.835907	0.972805	Lower meth.	10533
LIHC	ATG7	cg21442998	DSS	0.134062	0.135949	0.712271	Lower meth.	10533
LIHC	ATG7	cg21442998	DFI	0.787098	0.787044	0.956252	Lower meth.	10533
LIHC	ATG9A	cg00112723	OS	0.0197448	0.0206122	0.664635	Lower meth.	79065
LIHC	ATG9A	cg00112723	PFS	0.808761	0.809512	0.968627	Lower meth.	79065
LIHC	ATG9A	cg00112723	DSS	0.0876849	0.0896166	0.682509	Lower meth.	79065
LIHC	ATG9A	cg00112723	DFI	0.546711	0.546612	1.10577	Higher meth.	79065
LIHC	ATL3	cg26412374	OS	0.000729072	0.000872573	0.548172	Lower meth.	25923
LIHC	ATL3	cg26412374	PFS	0.00735984	0.00767207	0.701415	Lower meth.	25923
LIHC	ATL3	cg26412374	DSS	0.00017834	0.000279303	0.419014	Lower meth.	25923
LIHC	ATL3	cg26412374	DFI	0.00689345	0.00737411	0.641373	Lower meth.	25923
LIHC	BECN1	cg24220766	OS	0.495366	0.494788	1.12708	Higher meth.	8678
LIHC	BECN1	cg24220766	PFS	0.651365	0.650185	1.06205	Higher meth.	8678
LIHC	BECN1	cg24220766	DSS	0.232295	0.233435	1.30937	Higher meth.	8678
LIHC	BECN1	cg24220766	DFI	0.825296	0.825158	1.03725	Higher meth.	8678
LIHC	CALCOCO1	cg23903483	OS	0.586733	0.585839	0.908769	Lower meth.	57658
LIHC	CALCOCO1	cg23903483	PFS	0.158545	0.159495	0.829992	Lower meth.	57658
LIHC	CALCOCO1	cg23903483	DSS	0.564284	0.563629	0.878315	Lower meth.	57658
LIHC	CALCOCO1	cg23903483	DFI	0.161063	0.162429	0.793133	Lower meth.	57658
LIHC	CALCOCO2	cg02753187	OS	0.444945	0.44446	1.14269	Higher meth.	10241
LIHC	CALCOCO2	cg02753187	PFS	0.0887852	0.0891805	1.25235	Higher meth.	10241
LIHC	CALCOCO2	cg02753187	DSS	0.517863	0.517661	1.15593	Higher meth.	10241
LIHC	CALCOCO2	cg02753187	DFI	0.432015	0.431591	1.13875	Higher meth.	10241
LIHC	CCPG1	cg25189007	OS	0.0409095	0.0421182	0.696931	Lower meth.	9236
LIHC	CCPG1	cg25189007	PFS	0.0589056	0.0597215	0.778809	Lower meth.	9236
LIHC	CCPG1	cg25189007	DSS	0.0129322	0.0142084	0.567444	Lower meth.	9236
LIHC	CCPG1	cg25189007	DFI	0.0854764	0.0868311	0.753093	Lower meth.	9236
LIHC	CDK5RAP3	cg17877566	OS	0.693249	0.69288	1.07127	Higher meth.	80279
LIHC	CDK5RAP3	cg17877566	PFS	0.122596	0.122746	0.815028	Lower meth.	80279
LIHC	CDK5RAP3	cg17877566	DSS	0.623347	0.623164	1.11638	Higher meth.	80279
LIHC	CDK5RAP3	cg17877566	DFI	0.0404869	0.04132	0.709715	Lower meth.	80279
LIHC	DNAJB1	cg07483523	OS	0.12788	0.128879	1.30547	Higher meth.	3337
LIHC	DNAJB1	cg07483523	PFS	0.337727	0.338255	1.13495	Higher meth.	3337
LIHC	DNAJB1	cg07483523	DSS	0.186029	0.187596	1.34609	Higher meth.	3337
LIHC	DNAJB1	cg07483523	DFI	0.708775	0.709337	1.0635	Higher meth.	3337
LIHC	GABARAP	cg25856005	OS	0.863811	0.863002	1.03055	Higher meth.	11337
LIHC	GABARAP	cg25856005	PFS	0.0693144	0.0698196	1.2715	Higher meth.	11337
LIHC	GABARAP	cg25856005	DSS	0.613932	0.613228	1.12062	Higher meth.	11337
LIHC	GABARAP	cg25856005	DFI	0.0222641	0.0229725	1.46179	Higher meth.	11337
LIHC	GABARAPL1	cg22699500	OS	0.0332705	0.0342232	0.687368	Lower meth.	23710
LIHC	GABARAPL1	cg22699500	PFS	0.38739	0.387534	0.892003	Lower meth.	23710
LIHC	GABARAPL1	cg22699500	DSS	0.0769333	0.078709	0.670933	Lower meth.	23710
LIHC	GABARAPL1	cg22699500	DFI	0.345083	0.345825	0.855231	Lower meth.	23710
LIHC	GABARAPL2	cg02966076	OS	0.20111	0.202067	1.24982	Higher meth.	11345
LIHC	GABARAPL2	cg02966076	PFS	0.422228	0.42166	1.11204	Higher meth.	11345
LIHC	GABARAPL2	cg02966076	DSS	0.317652	0.319344	1.2507	Higher meth.	11345
LIHC	GABARAPL2	cg02966076	DFI	0.360986	0.361238	1.16336	Higher meth.	11345
LIHC	HSP90AA1	cg11789371	OS	0.0137525	0.0144471	0.648787	Lower meth.	3320
LIHC	HSP90AA1	cg11789371	PFS	0.122001	0.122556	0.814983	Lower meth.	3320
LIHC	HSP90AA1	cg11789371	DSS	0.0812933	0.0831108	0.675968	Lower meth.	3320
LIHC	HSP90AA1	cg11789371	DFI	0.614111	0.613933	0.920003	Lower meth.	3320
LIHC	HSP90AB1	cg17580416	OS	0.0934345	0.094406	0.745777	Lower meth.	3326
LIHC	HSP90AB1	cg17580416	PFS	0.230143	0.230965	0.853591	Lower meth.	3326
LIHC	HSP90AB1	cg17580416	DSS	0.127473	0.129201	0.710037	Lower meth.	3326
LIHC	HSP90AB1	cg17580416	DFI	0.339695	0.340628	0.854453	Lower meth.	3326
LIHC	HSPA1A	cg13838634	OS	0.606239	0.605977	0.912746	Lower meth.	3303
LIHC	HSPA1A	cg13838634	PFS	0.444789	0.445875	1.10617	Higher meth.	3303
LIHC	HSPA1A	cg13838634	DSS	0.930648	0.929965	0.980283	Lower meth.	3303
LIHC	HSPA1A	cg13838634	DFI	0.375935	0.37695	1.15718	Higher meth.	3303
LIHC	HSPA4	cg22771603	OS	0.751758	0.751622	1.05693	Higher meth.	3308
LIHC	HSPA4	cg22771603	PFS	0.463976	0.464435	0.907848	Lower meth.	3308
LIHC	HSPA4	cg22771603	DSS	0.486422	0.486192	1.17027	Higher meth.	3308
LIHC	HSPA4	cg22771603	DFI	0.86536	0.866064	0.972442	Lower meth.	3308
LIHC	HSPA8	cg05755017	OS	0.0579719	0.0590005	0.71832	Lower meth.	3312
LIHC	HSPA8	cg05755017	PFS	0.0515625	0.0522413	0.773271	Lower meth.	3312
LIHC	HSPA8	cg05755017	DSS	0.0451541	0.04694	0.638572	Lower meth.	3312
LIHC	HSPA8	cg05755017	DFI	0.0547377	0.0558598	0.728669	Lower meth.	3312
LIHC	LAMP2	cg11281673	OS	0.5263	0.527198	1.11721	Higher meth.	3920
LIHC	LAMP2	cg11281673	PFS	0.465303	0.466368	1.10148	Higher meth.	3920
LIHC	LAMP2	cg11281673	DSS	0.0822899	0.0843983	1.48264	Higher meth.	3920
LIHC	LAMP2	cg11281673	DFI	0.41275	0.413201	1.14471	Higher meth.	3920
LIHC	MAP1LC3A	cg15112783	OS	0.0138788	0.0146377	1.53843	Higher meth.	84557
LIHC	MAP1LC3A	cg15112783	PFS	0.00300292	0.00318088	1.48168	Higher meth.	84557
LIHC	MAP1LC3A	cg15112783	DSS	0.0740222	0.0760574	1.49171	Higher meth.	84557
LIHC	MAP1LC3A	cg15112783	DFI	0.00602039	0.00641831	1.57564	Higher meth.	84557
LIHC	MAP1LC3B	cg06145175	OS	0.469141	0.468809	1.13553	Higher meth.	81631
LIHC	MAP1LC3B	cg06145175	PFS	0.348327	0.348756	1.13204	Higher meth.	81631
LIHC	MAP1LC3B	cg06145175	DSS	0.736667	0.736088	1.07875	Higher meth.	81631
LIHC	MAP1LC3B	cg06145175	DFI	0.781983	0.782799	1.04663	Higher meth.	81631
LIHC	MAP1LC3C	cg18882407	OS	0.5738	0.574255	1.1035	Higher meth.	440738
LIHC	MAP1LC3C	cg18882407	PFS	0.298053	0.298982	1.14775	Higher meth.	440738
LIHC	MAP1LC3C	cg18882407	DSS	0.481974	0.482293	1.17236	Higher meth.	440738
LIHC	MAP1LC3C	cg18882407	DFI	0.132302	0.13309	1.28375	Higher meth.	440738
LIHC	NBR1	cg18045093	OS	0.000580511	0.00070134	0.545047	Lower meth.	4077
LIHC	NBR1	cg18045093	PFS	0.0356888	0.0363611	0.757311	Lower meth.	4077
LIHC	NBR1	cg18045093	DSS	0.00401777	0.00468155	0.523853	Lower meth.	4077
LIHC	NBR1	cg18045093	DFI	0.156298	0.157809	0.790614	Lower meth.	4077
LIHC	NRBF2	cg05716599	OS	0.626949	0.628034	0.918832	Lower meth.	29982
LIHC	NRBF2	cg05716599	PFS	0.855369	0.854945	0.976096	Lower meth.	29982
LIHC	NRBF2	cg05716599	DSS	0.891406	0.890388	1.03136	Higher meth.	29982
LIHC	NRBF2	cg05716599	DFI	0.440523	0.441133	1.13576	Higher meth.	29982
LIHC	OPTN	cg13901752	OS	0.613872	0.613145	1.0921	Higher meth.	10133
LIHC	OPTN	cg13901752	PFS	0.249008	0.249605	1.16419	Higher meth.	10133
LIHC	OPTN	cg13901752	DSS	0.924597	0.923538	1.02174	Higher meth.	10133
LIHC	OPTN	cg13901752	DFI	0.358502	0.359919	1.16316	Higher meth.	10133
LIHC	PIK3C3	cg19500192	OS	0.0131428	0.0138569	0.647268	Lower meth.	5289
LIHC	PIK3C3	cg19500192	PFS	0.145838	0.146583	0.825214	Lower meth.	5289
LIHC	PIK3C3	cg19500192	DSS	0.021148	0.0225686	0.597018	Lower meth.	5289
LIHC	PIK3C3	cg19500192	DFI	0.266773	0.267826	0.831514	Lower meth.	5289
LIHC	PIK3R4	cg17207301	OS	0.00201962	0.00229374	0.575367	Lower meth.	30849
LIHC	PIK3R4	cg17207301	PFS	0.0176386	0.0181395	0.730973	Lower meth.	30849
LIHC	PIK3R4	cg17207301	DSS	0.00258647	0.00312345	0.501293	Lower meth.	30849
LIHC	PIK3R4	cg17207301	DFI	0.0702905	0.0714656	0.742545	Lower meth.	30849
LIHC	RB1CC1	cg04229238	OS	0.488954	0.489525	0.88654	Lower meth.	9821
LIHC	RB1CC1	cg04229238	PFS	0.891078	0.89078	1.01831	Higher meth.	9821
LIHC	RB1CC1	cg04229238	DSS	0.691434	0.692201	0.915001	Lower meth.	9821
LIHC	RB1CC1	cg04229238	DFI	0.375925	0.376286	1.15921	Higher meth.	9821
LIHC	RETREG1	cg02729303	OS	0.0731381	0.0743506	0.731378	Lower meth.	54463
LIHC	RETREG1	cg02729303	PFS	0.104514	0.104866	0.807185	Lower meth.	54463
LIHC	RETREG1	cg02729303	DSS	0.194385	0.196121	0.747485	Lower meth.	54463
LIHC	RETREG1	cg02729303	DFI	0.214886	0.215478	0.814811	Lower meth.	54463
LIHC	RETREG2	cg26157802	OS	0.0571694	0.0582118	1.39622	Higher meth.	79137
LIHC	RETREG2	cg26157802	PFS	0.240234	0.240465	1.16774	Higher meth.	79137
LIHC	RETREG2	cg26157802	DSS	0.00813091	0.00912211	1.83988	Higher meth.	79137
LIHC	RETREG2	cg26157802	DFI	0.449214	0.450027	1.133	Higher meth.	79137
LIHC	RETREG3	cg20954110	OS	0.00931728	0.00995737	0.633232	Lower meth.	162427
LIHC	RETREG3	cg20954110	PFS	0.0190138	0.019534	0.733688	Lower meth.	162427
LIHC	RETREG3	cg20954110	DSS	0.0567161	0.0586424	0.652705	Lower meth.	162427
LIHC	RETREG3	cg20954110	DFI	0.0158996	0.0165484	0.671795	Lower meth.	162427
LIHC	RTN3	cg15832662	OS	0.00242122	0.00271804	0.589859	Lower meth.	10313
LIHC	RTN3	cg15832662	PFS	0.0275082	0.0279418	0.747664	Lower meth.	10313
LIHC	RTN3	cg15832662	DSS	0.00627906	0.00712165	0.543189	Lower meth.	10313
LIHC	RTN3	cg15832662	DFI	0.060289	0.0610305	0.732662	Lower meth.	10313
LIHC	SEC62	cg23065793	OS	0.0195102	0.0203927	0.664504	Lower meth.	7095
LIHC	SEC62	cg23065793	PFS	0.109225	0.109779	0.808741	Lower meth.	7095
LIHC	SEC62	cg23065793	DSS	0.206267	0.207888	0.753493	Lower meth.	7095
LIHC	SEC62	cg23065793	DFI	0.322173	0.323183	0.848912	Lower meth.	7095
LIHC	SQSTM1	cg22198907	OS	0.636369	0.63578	0.920231	Lower meth.	8878
LIHC	SQSTM1	cg22198907	PFS	0.626918	0.627214	0.937806	Lower meth.	8878
LIHC	SQSTM1	cg22198907	DSS	0.56806	0.568829	1.13793	Higher meth.	8878
LIHC	SQSTM1	cg22198907	DFI	0.504272	0.503954	0.89534	Lower meth.	8878
LIHC	ST13	cg17483590	OS	0.040329	0.0414364	1.43832	Higher meth.	6767
LIHC	ST13	cg17483590	PFS	0.382762	0.384723	1.12166	Higher meth.	6767
LIHC	ST13	cg17483590	DSS	0.0661178	0.0681271	1.51764	Higher meth.	6767
LIHC	ST13	cg17483590	DFI	0.751101	0.752395	1.05357	Higher meth.	6767
LIHC	STING1	cg16983159	OS	0.272846	0.273621	1.21091	Higher meth.	340061
LIHC	STING1	cg16983159	PFS	0.0461719	0.0466616	1.30206	Higher meth.	340061
LIHC	STING1	cg16983159	DSS	0.429428	0.430042	1.19365	Higher meth.	340061
LIHC	STING1	cg16983159	DFI	0.0498057	0.0506886	1.38436	Higher meth.	340061
LIHC	STIP1	cg15072405	OS	0.10853	0.109817	0.755712	Lower meth.	10963
LIHC	STIP1	cg15072405	PFS	0.0308236	0.0314705	0.751886	Lower meth.	10963
LIHC	STIP1	cg15072405	DSS	0.0426486	0.0445617	0.631983	Lower meth.	10963
LIHC	STIP1	cg15072405	DFI	0.0323922	0.0333876	0.702867	Lower meth.	10963
LIHC	STUB1	cg07880741	OS	0.0813502	0.0824209	0.737318	Lower meth.	10273
LIHC	STUB1	cg07880741	PFS	0.105382	0.105978	0.807764	Lower meth.	10273
LIHC	STUB1	cg07880741	DSS	0.102283	0.104244	0.692956	Lower meth.	10273
LIHC	STUB1	cg07880741	DFI	0.176646	0.177399	0.800425	Lower meth.	10273
LIHC	TAX1BP1	cg22716738	OS	0.157212	0.158319	0.77877	Lower meth.	8887
LIHC	TAX1BP1	cg22716738	PFS	0.0869299	0.0876689	0.797507	Lower meth.	8887
LIHC	TAX1BP1	cg22716738	DSS	0.0890341	0.0909141	0.676488	Lower meth.	8887
LIHC	TAX1BP1	cg22716738	DFI	0.0190911	0.0199312	0.679466	Lower meth.	8887
LIHC	TEX264	cg19095143	OS	0.00109473	0.00127407	1.77619	Higher meth.	51368
LIHC	TEX264	cg19095143	PFS	0.000546564	0.000607731	1.57999	Higher meth.	51368
LIHC	TEX264	cg19095143	DSS	0.000288984	0.000420005	2.27979	Higher meth.	51368
LIHC	TEX264	cg19095143	DFI	0.000905352	0.00104466	1.72587	Higher meth.	51368
LIHC	TOLLIP	cg06264922	OS	0.97789	0.978084	0.995192	Lower meth.	54472
LIHC	TOLLIP	cg06264922	PFS	0.812788	0.812404	1.03199	Higher meth.	54472
LIHC	TOLLIP	cg06264922	DSS	0.984571	0.984891	1.00426	Higher meth.	54472
LIHC	TOLLIP	cg06264922	DFI	0.613486	0.614178	0.920029	Lower meth.	54472
LIHC	TRIM13	cg14364729	OS	0.272318	0.272643	1.21164	Higher meth.	10206
LIHC	TRIM13	cg14364729	PFS	0.0708604	0.0717299	1.26999	Higher meth.	10206
LIHC	TRIM13	cg14364729	DSS	0.224009	0.224793	1.31476	Higher meth.	10206
LIHC	TRIM13	cg14364729	DFI	0.121913	0.123417	1.29163	Higher meth.	10206
LIHC	ULK1	cg08246632	OS	0.00942066	0.0100092	0.633994	Lower meth.	8408
LIHC	ULK1	cg08246632	PFS	0.0711524	0.0715053	0.78714	Lower meth.	8408
LIHC	ULK1	cg08246632	DSS	0.0148505	0.0160926	0.578635	Lower meth.	8408
LIHC	ULK1	cg08246632	DFI	0.0573652	0.0582412	0.731215	Lower meth.	8408
LIHC	ULK2	cg04568592	OS	0.286588	0.28719	1.20462	Higher meth.	9706
LIHC	ULK2	cg04568592	PFS	0.399992	0.401287	1.1172	Higher meth.	9706
LIHC	ULK2	cg04568592	DSS	0.388929	0.390048	0.822165	Lower meth.	9706
LIHC	ULK2	cg04568592	DFI	0.820545	0.820568	0.963149	Lower meth.	9706
LIHC	WDR45	cg15898026	OS	0.295735	0.296411	1.20305	Higher meth.	11152
LIHC	WDR45	cg15898026	PFS	0.488574	0.490227	1.0955	Higher meth.	11152
LIHC	WDR45	cg15898026	DSS	0.407932	0.408466	1.20553	Higher meth.	11152
LIHC	WDR45	cg15898026	DFI	0.761609	0.763711	1.05103	Higher meth.	11152
LIHC	WIPI2	cg06112732	OS	0.805234	0.804735	1.04467	Higher meth.	26100
LIHC	WIPI2	cg06112732	PFS	0.296688	0.297346	1.14834	Higher meth.	26100
LIHC	WIPI2	cg06112732	DSS	0.794569	0.794934	0.943035	Lower meth.	26100
LIHC	WIPI2	cg06112732	DFI	0.306131	0.306805	1.18465	Higher meth.	26100
